# Supplementary material for: Ethanolic Extracts of Cupressaceae Species Conifers Provide Rapid Protection against Barium Chloride-Induced Cardiac Arrhythmia
Source: Pharmaceuticals (Basel). 2024 Jul 29;17(8):1003. doi: 10.3390/ph17081003 (PMC11356987; doi:10.3390/ph17081003)
Supplement: Supplementary file 1 [file pharmaceuticals-17-01003-s001.zip]

Archive with 1 entries (1 files):
- pharmaceuticals-3074817-supplementary.pptx
